# Supplementary material for: Chronological Profiling of Plasma Native Peptides after Hepatectomy in Pigs: Toward the Discovery of Human Biomarkers for Liver Regeneration
Source: PLoS One. 2017 Jan 6;12(1):e0167647. doi: 10.1371/journal.pone.0167647 (PMC5218562; doi:10.1371/journal.pone.0167647)
Supplement: S2 Table — The top 2 peaks enabling discrimination between every 2 timings were shown in the table. AveN indicated peak area/intensity average of class N (1 or 2). StdDevN indicated standard deviation of the peak area/intensity average of class N. PHx, partial hepatectomy. (XLSX) [file pone.0167647.s004.xlsx]

## Sheet: Sheet1
Class 1	Class 2	Mass (m/z)	P value	Ave1	Ave2	StdDev1	StdDev2
pre	0min	2798	0.05	2.69	3.49	0.58	0.5
		2813	0.03	7.09	8.92	1.03	1.15
pre	1h	3852	0.05	3.71	5.22	1.36	0.91
		2798	0.05	2.69	3.37	0.58	0.51
pre	3h	2798	0.01	2.69	3.65	0.58	0.52
		9397	0.04	0.48	0.6	0.08	0.1
pre	6h	2743	<0.001	5.88	7.2	0.3	0.81
		3852	0.005	3.71	6.23	1.36	1.54
pre	24h	3309	<0.00001	0.54	1.44	0.11	0.18
		3627	<0.00001	2.25	1.12	0.41	0.17
pre	48h	4615	<0.0001	3.23	1.48	0.44	0.47
		9238	<0.0001	4.6	2.18	0.99	0.92
pre	72h	4615	<0.0001	3.23	1.93	0.44	0.49
		3627	<0.0001	2.25	1.34	0.41	0.3
pre	96h	8926	<0.0001	0.49	1.44	0.19	0.44
		4128	<0.0001	0.58	1.15	0.08	0.27
pre	120h	3000	0.001	3.37	2.09	0.66	0.12
		9089	0.0002	0.49	1.03	0.06	0.12
pre	144h	4128	<0.00001	0.58	1.42	0.08	0.11
		5539	<0.00001	0.3	0.66	0.05	0.1
pre	168h	4615	<0.00001	3.23	1.87	0.44	0.23
		8862	<0.00001	0.39	0.75	0.09	0.12
0min	1h	3538	0.06	0.57	0.7	0.09	0.15
		3852	0.18	3.97	5.22	1.33	0.91
0min	3h	3042	0.37	8.36	7.35	1.17	0.82
		9397	0.003	0.44	0.6	0.06	0.1
0min	6h	3538	0.003	0.57	1.03	0.09	0.25
		9397	0.003	0.44	0.63	0.06	0.1
0min	24h	3627	<0.0001	2.24	1.12	0.43	0.17
		9089	0.004	0.42	0.62	0.13	0.06
0min	48h	6928	<0.00001	1.27	0.9	0.08	0.16
		7116	1e-05	0.75	0.51	0.06	0.08
0min	72h	6928	1e-05	1.27	0.82	0.08	0.18
		8926	1e-05	0.39	0.72	0.1	0.11
0min	96h	8926	<0.00001	0.39	1.44	0.1	0.44
		8862	<0.00001	0.35	0.63	0.07	0.13
0min	120h	3000	<0.0001	3.75	2.09	0.6	0.19
		9089	<0.0001	0.42	1.03	0.13	0.12
0min	144h	6928	<0.00001	1.27	0.89	0.08	0.09
		4128	<0.00001	0.63	1.42	0.13	0.11
0min	168h	6928	<0.00001	1.27	0.81	0.08	0.13
		8862	<0.00001	0.35	0.74	0.07	0.12
1h	3h	4649	0.13	0.83	0.97	0.08	0.13
		9397	0.52	0.52	0.6	0.07	0.1
1h	6h	3163	0.03	1.03	2.44	0.46	1.11
		3538	0.05	0.7	1.03	0.15	0.25
1h	24h	3627	<0.0001	2.21	1.12	0.31	0.17
		9089	0.001	0.46	0.62	0.09	0.06
1h	48h	9238	0.0001	4.19	2.18	1.12	0.92
		7116	0.0001	0.77	0.51	0.09	0.08
1h	72h	3627	1e-05	2.21	1.34	0.31	0.3
		3852	1e-05	5.22	2.44	0.91	0.39
1h	96h	8926	<0.0001	0.44	1.44	0.15	0.44
		3852	<0.0001	5.22	2.73	0.91	0.32
1h	120h	3000	0.0001	3.63	2.09	0.56	0.19
		9089	0.0001	0.46	1.03	0.09	0.12
1h	144h	3852	<0.00001	5.22	1.59	0.91	0.37
		4128	<0.00001	0.6	1.42	0.11	0.11
1h	168h	3852	<0.00001	5.22	1.58	0.91	0.49
		8862	<0.00001	0.42	0.74	0.11	0.12
3h	6h	3163	0.04	1.17	2.44	0.59	1.11
		3538	0.04	0.68	1.03	0.19	0.25
3h	24h	3627	<0.0001	2.15	1.12	0.2	0.17
		8327	0.05	0.82	0.59	0.19	0.09
3h	48h	7116	<0.0001	0.7	0.51	0.06	0.08
		4615	<0.001	2.9	1.48	0.83	0.47
3h	72h	3627	1e-05	2.15	1.34	0.2	0.3
		3852	1e-05	4.47	2.44	0.94	0.39
3h	96h	8926	<0.00001	0.44	1.44	0.14	0.44
		4460	<0.00001	0.42	1.44	0.15	0.49
3h	120h	3000	0.0001	3.76	2.09	0.6	0.19
		9089	0.0001	0.51	1.03	0.11	0.12
3h	144h	4160	<0.00001	0.75	2.01	0.23	0.32
		4128	<0.00001	0.58	1.42	0.12	0.11
3h	168h	3852	<0.00001	4.47	1.58	0.94	0.49
		6928	<0.00001	1.19	0.81	0.09	0.13
6h	24h	3627	<0.001	2.09	1.12	0.19	0.17
		3309	<0.001	0.91	1.44	0.12	0.18
6h	48h	7116	<0.001	0.78	0.51	0.11	0.08
		9089	<0.001	0.64	0.37	0.12	0.07
6h	72h	3627	<0.001	2.09	1.34	0.19	0.3
		3852	<0.001	6.23	2.44	1.54	0.39
6h	96h	8926	0.0001	0.51	1.44	0.07	0.44
		3852	0.0001	6.23	2.73	1.54	0.32
6h	120h	3028	<0.001	3.42	2.56	0.29	0.2
		9089	<0.001	0.64	1.03	0.12	0.12
6h	144h	4160	<0.0001	0.75	2.01	0.22	0.32
		4128	<0.0001	0.62	1.42	0.09	0.11
6h	168h	3852	<0.0001	6.23	1.58	1.54	0.49
		7116	0.0001	0.78	0.49	0.11	0.1
24h	48h	7116	1e-05	0.8	0.51	0.13	0.08
		9089	<0.00001	0.62	0.37	0.06	0.07
24h	72h	8926	<0.0001	0.42	0.72	0.07	0.11
		7116	<0.001	0.8	0.5	0.13	0.14
24h	96h	8926	<0.00001	0.42	1.44	0.07	0.44
		4160	<0.00001	0.52	1.43	0.13	0.43
24h	120h	3000	<0.0001	3.49	2.09	0.83	0.19
		9089	<0.0001	0.62	1.03	0.06	0.12
24h	144h	4160	<0.00001	0.52	2.01	0.13	0.32
		4128	<0.00001	0.53	1.42	0.06	0.11
24h	168h	4128	<0.00001	0.53	1.08	0.06	0.22
		8327	<0.00001	0.59	1.53	0.09	0.2
48h	72h	2883	0.18	61.78	70.03	8.32	5.62
		9089	0.0001	0.37	0.62	0.07	0.15
48h	96h	3042	0.0001	6.47	8.79	0.65	1.33
		9236	<0.0001	2.18	4.24	0.92	0.56
48h	120h	3028	<0.001	3.17	2.56	0.21	0.2
		9089	<0.001	0.37	1.03	0.07	0.12
48h	144h	5539	<0.0001	0.32	0.66	0.15	0.1
		8327	<0.0001	0.83	2.05	0.36	0.42
48h	168h	5539	<0.01	0.32	0.58	0.15	0.11
		8327	<0.001	0.83	1.71	0.36	0.41
72h	96h	4460	1e-05	0.65	1.44	0.1	0.49
		3042	<0.0001	6.3	8.79	0.59	1.33
72h	120h	3028	<0.001	3.13	2.56	0.24	0.2
		9089	<0.001	0.62	1.03	0.15	0.12
72h	144h	4128	<0.00001	0.77	1.42	0.14	0.11
		4160	<0.00001	0.77	2.01	0.16	0.32
72h	168h	5539	<0.0001	0.31	0.58	0.05	0.11
		8327	1e-05	0.7	1.54	0.14	0.21
96h	120h	3000	0.0001	3.13	2.09	0.35	0.19
		9089	0.0001	0.48	1.03	0.07	0.12
96h	144h	6928	<0.001	1.09	0.89	0.08	0.09
		3852	1e-05	2.73	1.59	0.32	0.37
96h	168h	6929	<0.0001	1.09	0.81	0.08	0.13
		3852	<0.0001	2.73	1.58	0.32	0.49
120h	144h	8806	<0.01	0.37	0.64	0.09	0.12
		9089	<0.001	1.03	0.43	0.12	0.12
120h	168h	3163	0.001	2.99	0.99	1.23	0.51
		9089	<0.001	1.03	0.54	0.12	0.17
144h	168h	2558	<0.001	3.82	7.49	0.76	3.08
		4128	<0.01	1.42	1.09	0.11	0.21
