# Supplementary material for: Chronological Profiling of Plasma Native Peptides after Hepatectomy in Pigs: Toward the Discovery of Human Biomarkers for Liver Regeneration
Source: PLoS One. 2017 Jan 6;12(1):e0167647. doi: 10.1371/journal.pone.0167647 (PMC5218562; doi:10.1371/journal.pone.0167647)
Supplement: S3 Table — (Page 1) first cohort and (Page 2) second cohort analyses. AveN indicated peak area/intensity average of class N (1 to 6). StdDevN indicated standard deviation of the peak area/intensity average of class N. Class 1, 2, 3, 4, 5, and 6 represented pre, 0 min, 24, 48, 120, and 168 h, respectively. PHx, partial hepatectomy. (XLSX) [file pone.0167647.s005.xlsx]

## Sheet: (Page 1) first cohort
Mass (m/z)	P value	Ave1	Ave2	Ave3	Ave4	Ave5	Ave6	StdDev1	StdDev2	StdDev3	StdDev4	StdDev5	StdDev6
3000	<0.000001	3.37	3.75	3.49	2.65	2.09	1.91	0.66	0.6	0.83	0.47	0.19	0.72
3028	<0.00001	3.49	3.78	3.63	3.17	2.56	2.24	0.57	0.48	0.62	0.21	0.2	0.92
8926	<0.000001	0.49	0.39	0.42	1.19	1.56	1.37	0.19	0.1	0.07	0.63	0.48	0.63
4128	<0.000001	0.58	0.63	0.53	0.84	1.21	1.09	0.08	0.13	0.06	0.35	0.28	0.21
4460	<0.000001	0.55	0.4	0.46	1.19	1.27	1.2	0.26	0.07	0.08	0.7	0.45	0.63
5539	1e-05	0.3	0.33	0.31	0.32	0.6	0.58	0.05	0.06	0.1	0.15	0.19	0.11
3627	<0.0001	2.25	2.24	1.12	1.53	2.03	2.3	0.41	0.43	0.17	0.63	0.67	1.58
4160	1e-05	1.36	1.24	0.52	1.13	1.87	1.87	0.61	0.89	0.13	0.78	0.74	0.92
8327	<0.00001	1.7	1.71	0.6	0.83	2.06	1.71	0.81	1.31	0.11	0.36	1.25	0.41

## Sheet: (Page 2) second cohort
Mass (m/z)	P value	Ave1	Ave2	Ave3	Ave4	Ave5	Ave6	StdDev1	StdDev2	StdDev3	StdDev4	StdDev5	StdDev6
3042	<0.0001	6.99	6.95	6.66	6.65	4.16	4.06	1.14	0.5	0.79	0.68	0.68	0.89
8926	1e-06	0.34	0.35	0.44	0.71	1.54	0.9	0.09	0.1	0.22	0.45	0.3	0.46
4128	<0.000001	0.62	0.66	0.61	0.57	1.32	1.29	0.08	0.16	0.27	0.11	0.27	0.14
4460	<0.00001	0.58	0.6	0.7	1.65	2.36	2.52	0.11	0.1	0.07	0.95	0.42	0.38
5539	<0.00001	0.62	0.66	0.48	0.51	1.46	1.22	0.18	0.08	0.1	0.16	0.13	0.14
3627	1e-05	2.71	2.58	1.14	0.91	1.81	1.66	0.59	0.26	0.19	0.3	0.32	0.43
4160	<0.00001	10.99	9.62	1.72	1.54	5.58	6.62	4.31	4.56	0.7	0.67	1.6	0.77
8327	<0.00001	26.6	22.06	2.54	1.77	11.11	13.27	12.57	11.72	1.03	0.98	5.09	2.36
