# Supplementary material for: Chronological Profiling of Plasma Native Peptides after Hepatectomy in Pigs: Toward the Discovery of Human Biomarkers for Liver Regeneration
Source: PLoS One. 2017 Jan 6;12(1):e0167647. doi: 10.1371/journal.pone.0167647 (PMC5218562; doi:10.1371/journal.pone.0167647)
Supplement: S4 Table — (Page 1) 0 min, (Page 2) 24 h, (Page 3) 48 h, and (Page 4) 168 h after PHx. LC-MALDI-TOF/TOF MS, liquid chromatography-matrix-assisted laser desorption/ionization time-of-flight tandem mass spectrometry; PHx, partial hepatectomy. (XLSX) [file pone.0167647.s006.xlsx]

## Sheet: Page 1 (0 min)
Accession number	Protein	m/z	z	Peptide	Range	Score	Modification
ALBU_PIG	Serum albumin	3628.97	1	S.RGVFRRDTYKSEIAHRFKDLGEQYFKGLVL.I	19 - 48	52.6
ALBU_PIG	Serum albumin	1366.68	1	R.DTYKSEIAHRF.K	25 - 35	66
ALBU_PIG	Serum albumin	1494.77	1	R.DTYKSEIAHRFK.D	25 - 36	78
ALBU_PIG	Serum albumin	1609.79	1	R.DTYKSEIAHRFKD.L	25 - 37	73.8
ALBU_PIG	Serum albumin	1722.88	1	R.DTYKSEIAHRFKDL.G	25 - 38	66.5
ALBU_PIG	Serum albumin	1779.91	1	R.DTYKSEIAHRFKDLG.E	25 - 39	66.6
ALBU_PIG	Serum albumin	1908.95	1	R.DTYKSEIAHRFKDLGE.Q	25 - 40	56.8
ALBU_PIG	Serum albumin	2037.01	1	R.DTYKSEIAHRFKDLGEQ.Y	25 - 41	54.5
ALBU_PIG	Serum albumin	2200.06	1	R.DTYKSEIAHRFKDLGEQY.F	25 - 42	67.1
ALBU_PIG	Serum albumin	2532.23	1	R.DTYKSEIAHRFKDLGEQYFKG.L	25 - 45	94.1
ALBU_PIG	Serum albumin	2558.26	1	R.DTYKSEIAHRFKDLGEQYFKG.L	25 - 45	60.6	Delta:H(2)C(2): 4
ALBU_PIG	Serum albumin	2645.34	1	R.DTYKSEIAHRFKDLGEQYFKGL.V	25 - 46	63.3
ALBU_PIG	Serum albumin	2857.48	1	R.DTYKSEIAHRFKDLGEQYFKGLVL.I	25 - 48	98.9
ALBU_PIG	Serum albumin	2871.48	1	R.DTYKSEIAHRFKDLGEQYFKGLVL.I	25 - 48	52.9	Methyl: 20
ALBU_PIG	Serum albumin	2872.46	1	R.DTYKSEIAHRFKDLGEQYFKGLVL.I	25 - 48	57.5	Deamidated: 17; Methyl: 20
ALBU_PIG	Serum albumin	2883.52	1	R.DTYKSEIAHRFKDLGEQYFKGLVL.I	25 - 48	84.1	Delta:H(2)C(2): 20
ALBU_PIG	Serum albumin	3041.59	1	R.DTYKSEIAHRFKDLGEQYFKGLVLIA.F	25 - 50	118.9
ALBU_PIG	Serum albumin	3188.64	1	R.DTYKSEIAHRFKDLGEQYFKGLVLIAF.S	25 - 51	62.2
ALBU_PIG	Serum albumin	2641.42	1	T.YKSEIAHRFKDLGEQYFKGLVL.I	27 - 48	118.2
ALBU_PIG	Serum albumin	1381.74	1	K.DLGEQYFKGLVL.I	37 - 48	55.9
ALBU_PIG	Serum albumin	1266.71	1	D.LGEQYFKGLVL.I	38 - 48	52.8
ALBU_PIG	Serum albumin	1412.87	1	E.GPKFVIEIRGILA.-	595 - 607	57.8
PRP_PIG	Basic proline-rich protein	1304.7	1	P.APPGARPPPGPPPP.G	73 - 86	87.5
PRP_PIG	Basic proline-rich protein	1904.01	1	P.APPGARPPPGPPPPGPPPPGP.A	73 - 93	97.2
PRP_PIG	Basic proline-rich protein	1233.67	1	A.PPGARPPPGPPPP.G	74 - 86	75.8
PRP_PIG	Basic proline-rich protein	1581.85	1	A.PPGARPPPGPPPPGPPP.P	74 - 90	84.3
PRP_PIG	Basic proline-rich protein	1832.97	1	A.PPGARPPPGPPPPGPPPPGP.A	74 - 93	86.7
PRP_PIG	Basic proline-rich protein	1735.92	1	P.PGARPPPGPPPPGPPPPGP.A	75 - 93	73
PRP_PIG	Basic proline-rich protein	1484.79	1	P.GARPPPGPPPPGPPPP.G	76 - 91	61.3
PRP_PIG	Basic proline-rich protein	1638.87	1	P.GARPPPGPPPPGPPPPGP.A	76 - 93	64.5
PRP_PIG	Basic proline-rich protein	1356.74	1	A.RPPPGPPPPGPPPP.G	78 - 91	75.2
PRP_PIG	Basic proline-rich protein	1510.81	1	A.RPPPGPPPPGPPPPGP.A	78 - 93	60.6
PRP_PIG	Basic proline-rich protein	1200.63	1	R.PPPGPPPPGPPPP.G	79 - 91	90.6
PRP_PIG	Basic proline-rich protein	1103.58	1	P.PPGPPPPGPPPP.G	80 - 91	82.5
PRP_PIG	Basic proline-rich protein	2167.08	1	P.APPGARPPPPPPPPADEPQQGP.A	409 - 430	119.2
PRP_PIG	Basic proline-rich protein	2096.04	1	A.PPGARPPPPPPPPADEPQQGP.A	410 - 430	80.9
PRP_PIG	Basic proline-rich protein	1901.94	1	P.GARPPPPPPPPADEPQQGP.A	412 - 430	71.7
PRP_PIG	Basic proline-rich protein	1652.88	1	P.APPGARPPPGPPPPPPGP.S	647 - 664	109.2
PRP_PIG	Basic proline-rich protein	1387.74	1	P.GARPPPGPPPPPPGP.S	650 - 664	52.7
H12_BOVIN	Histone H1.2	2139.2	1	R.KASGPPVSELITKAVAASKER.S	34 - 54	90.1
H12_BOVIN	Histone H1.2	1311.84	1	K.KAKKPAAAAVTKK.V	157 - 169	80.9
H13_RABIT	Histone H1.3	2202.18	1	S.EAPAETAAPAPAEKSPAKKKK.A	2 - 22	59.6	Methyl: 14; Acetyl: 18; Delta:H(2)C(2): 19
H13_RABIT	Histone H1.3	1194.76	1	A.KKKKAAKKPGA.G	19 - 29	50.8	Methyl: 3; Delta:H(2)C(2): 4
H13_BOVIN	Histone H1.3	2020.22	1	A.GAAKPKKAAGAAKKPKKSTGA.A	125 - 145	51.1	Delta:H(2)C(2): 13; Methyl: 16; Methyl: 17
H14_RABIT	Histone H1.4	2139.2	1	R.KASGPPVSELITKAVAASKER.S	34 - 54	90.1
H14_RABIT	Histone H1.4	1111.69	1	K.KAKKPAAAAGAK.K	157 - 168	103.9
H2A1_BOVIN	Histone H2A type 1	1872.1	1	Q.AVLLPKKTESHHKAKGK.-	114 - 130	87.1
H2A1_BOVIN	Histone H2A type 1	1615.95	1	A.VLLPKKTESHHKAK.G	115 - 128	68.5
H2A1_BOVIN	Histone H2A type 1	1801.06	1	A.VLLPKKTESHHKAKGK.-	115 - 130	83.7
H2B1_BOVIN	Histone H2B type 1	1492.85	1	M.PEPAKSAPAPKKGSK.K	2 - 16	111.6
H2B1_BOVIN	Histone H2B type 1	1620.95	1	M.PEPAKSAPAPKKGSKK.A	2 - 17	89
H2B1_BOVIN	Histone H2B type 1	2983.7	1	A.VRLLLPGELAKHAVSEGTKAVTKYTSSK.-	99 - 126	50.2
H2B1_BOVIN	Histone H2B type 1	1793.92	1	K.HAVSEGTKAVTKYTSSK.-	110 - 126	91.5
H31_BOVIN	Histone H3.1	1475.88	1	R.KSAPATGGVKKPHR.Y	28 - 41	80.4	Acetyl: 10
H4_PIG	Histone H4	1612.94	1	M.SGRGKGGKGLGKGGAKR.H	2 - 18	64.8	Acetyl: 5
H4_PIG	Histone H4	1270.78	1	R.GKGGKGLGKGGAKR.H	5 - 18	62.3
H4_PIG	Histone H4	1312.79	1	R.GKGGKGLGKGGAKR.H	5 - 18	95.2	Acetyl: 13
H4_PIG	Histone H4	1085.66	1	K.GGKGLGKGGAKR.H	7 - 18	65.3
H4_PIG	Histone H4	1127.67	1	K.GGKGLGKGGAKR.H	7 - 18	64.9	Acetyl: 11
HMGN2_PIG	Non-histone chromosomal protein HMG-17	1584.95	1	R.LSAKPAPPKPEPKPK.K	28 - 42	83.5
HMGN2_PIG	Non-histone chromosomal protein HMG-17	1256.74	1	S.AKPAPPKPEPKP.K	30 - 41	80.3
HMGN2_PIG	Non-histone chromosomal protein HMG-17	1280.77	1	K.KAPAKKGEKVPK.G	43 - 54	58.5
HBA_PIG	Hemoglobin subunit alpha	2747.46	1	-.VLSAADKANVKAAWGKVGGQAGAHGAEAL.E	1 - 29	152.9
HBA_PIG	Hemoglobin subunit alpha	3163.62	1	-.VLSAADKANVKAAWGKVGGQAGAHGAEALERM.F	1 - 32	69.4
HBA_PIG	Hemoglobin subunit alpha	3850.94	1	L.VTLAAHHPDDFNPSVHASLDKFLANVSTVLTSKYR.-	107 - 141	158.5
HBA_PIG	Hemoglobin subunit alpha	3537.74	1	L.AAHHPDDFNPSVHASLDKFLANVSTVLTSKYR.-	110 - 141	173.3
VASP_CANLF	Vasodilator-stimulated phosphoprotein	1200.63	1	P.PGPPPPPGPPPPP.G	177 - 189	100.7
TRFE_PIG	Serotransferrin	1964.04	1	L.VFEAGLAPYNLKPVVAEF.Y	66 - 83	125.7
TRFE_PIG	Serotransferrin	3699.85	1	L.VFEAGLAPYNLKPVVAEFYGQKDNPQTHYYAVA.V	66 - 98	61.4
APOC3_PIG	Apolipoprotein C-III	2031.91	1	G.KFTDFWDYTPKPEPSSS.-	80 - 96	59.3
APOC3_PIG	Apolipoprotein C-III	1756.75	1	F.TDFWDYTPKPEPSSS.-	82 - 96	72.9
APOC3_PIG	Apolipoprotein C-III	1393.61	1	F.WDYTPKPEPSSS.-	85 - 96	67.1
RYR1_PIG	Ryanodine receptor 1	2732.51	1	E.VPKPPPEPPKKTAPPPPPPKKEEGG.S	4,508 - 4,532	61.5	Acetyl: 3, 21; Delta:H(2)C(2): 10, 20
RL4_PIG	60S ribosomal protein L4	868.532	1	K.KPAAEKKP.A	80 - 87	59.3
COPB_PIG	Coatomer subunit beta	845.54	1	K.KVIIMIL.N	44 - 50	56.1	Oxidation: 5

## Sheet: Page 2 (24 h)
Accession number	Protein	m/z	z	Peptide	Range	Score	Modification
PRP_PIG	Basic proline-rich protein	1207.65	1	P.APPGARPPPGPPP.P	73 - 85	60.8
PRP_PIG	Basic proline-rich protein	1304.7	1	P.APPGARPPPGPPPP.G	73 - 86	98.9
PRP_PIG	Basic proline-rich protein	1458.78	1	P.APPGARPPPGPPPPGP.P	73 - 88	91.2
PRP_PIG	Basic proline-rich protein	1749.93	1	P.APPGARPPPGPPPPGPPPP.G	73 - 91	79.8
PRP_PIG	Basic proline-rich protein	1904.01	1	P.APPGARPPPGPPPPGPPPPGP.A	73 - 93	116.5
PRP_PIG	Basic proline-rich protein	1233.66	1	A.PPGARPPPGPPPP.G	74 - 86	88.8
PRP_PIG	Basic proline-rich protein	1832.98	1	A.PPGARPPPGPPPPGPPPPGP.A	74 - 93	134
PRP_PIG	Basic proline-rich protein	1735.91	1	P.PGARPPPGPPPPGPPPPGP.A	75 - 93	80.1
PRP_PIG	Basic proline-rich protein	1484.78	1	P.GARPPPGPPPPGPPPP.G	76 - 91	79.4
PRP_PIG	Basic proline-rich protein	1638.88	1	P.GARPPPGPPPPGPPPPGP.A	76 - 93	75.3
PRP_PIG	Basic proline-rich protein	1330.71	1	G.ARPPPGPPPPGPPP.P	77 - 90	69.1
PRP_PIG	Basic proline-rich protein	1427.77	1	G.ARPPPGPPPPGPPPP.G	77 - 91	59.7
PRP_PIG	Basic proline-rich protein	1581.84	1	G.ARPPPGPPPPGPPPPGP.A	77 - 93	81.4
PRP_PIG	Basic proline-rich protein	1356.73	1	A.RPPPGPPPPGPPPP.G	78 - 91	86.5
PRP_PIG	Basic proline-rich protein	1510.8	1	A.RPPPGPPPPGPPPPGP.A	78 - 93	110.8
PRP_PIG	Basic proline-rich protein	755.417	1	R.PPPGPPPP.G	79 - 86	62.5
PRP_PIG	Basic proline-rich protein	1200.63	1	R.PPPGPPPPGPPPP.G	79 - 91	98.6
PRP_PIG	Basic proline-rich protein	1354.7	1	R.PPPGPPPPGPPPPGP.A	79 - 93	98.2
PRP_PIG	Basic proline-rich protein	1103.58	1	P.PPGPPPPGPPPP.G	80 - 91	87
PRP_PIG	Basic proline-rich protein	1006.53	1	P.PGPPPPGPPPP.G	81 - 91	88.6
PRP_PIG	Basic proline-rich protein	1063.55	1	P.GPPPPGPPPPGP.A	82 - 93	78.1
PRP_PIG	Basic proline-rich protein	852.464	1	G.PPPPGPPPP.G	83 - 91	61.7
PRP_PIG	Basic proline-rich protein	1920.01	1	G.PAPPGARPPPGPPPLGPPPPG.P	240 - 260	57.8
PRP_PIG	Basic proline-rich protein	1628.84	1	P.GPPPLGPPPPGPAPPGAR.P	250 - 267	65
PRP_PIG	Basic proline-rich protein	1415.77	1	P.APPGARPPPPPPPPA.D	409 - 423	55.2
PRP_PIG	Basic proline-rich protein	2167.08	1	P.APPGARPPPPPPPPADEPQQGP.A	409 - 430	115.2
PRP_PIG	Basic proline-rich protein	2096.04	1	A.PPGARPPPPPPPPADEPQQGP.A	410 - 430	120.7
PRP_PIG	Basic proline-rich protein	1998.99	1	P.PGARPPPPPPPPADEPQQGP.A	411 - 430	73.7
PRP_PIG	Basic proline-rich protein	1901.93	1	P.GARPPPPPPPPADEPQQGP.A	412 - 430	82.4
PRP_PIG	Basic proline-rich protein	1773.88	1	A.RPPPPPPPPADEPQQGP.A	414 - 430	96.2
PRP_PIG	Basic proline-rich protein	1617.77	1	R.PPPPPPPPADEPQQGP.A	415 - 430	59.8
PRP_PIG	Basic proline-rich protein	1652.89	1	P.APPGARPPPGPPPPPPGP.S	647 - 664	94.5
PRP_PIG	Basic proline-rich protein	1581.86	1	A.PPGARPPPGPPPPPPGP.S	648 - 664	67.1
PRP_PIG	Basic proline-rich protein	1387.74	1	P.GARPPPGPPPPPPGP.S	650 - 664	72
PRP_PIG	Basic proline-rich protein	1259.68	1	A.RPPPGPPPPPPGP.S	652 - 664	92.3
PRP_PIG	Basic proline-rich protein	949.506	1	R.PPPGPPPPPP.G	653 - 662	71.4
PRP_PIG	Basic proline-rich protein	1095.59	1	P.SPPRPPPGPPP.Q	665 - 675	66.7
ALBU_PIG	Serum albumin	1366.69	1	R.DTYKSEIAHRF.K	25 - 35	66.8
ALBU_PIG	Serum albumin	1494.78	1	R.DTYKSEIAHRFK.D	25 - 36	56.6
ALBU_PIG	Serum albumin	1609.81	1	R.DTYKSEIAHRFKD.L	25 - 37	72.9
ALBU_PIG	Serum albumin	1722.87	1	R.DTYKSEIAHRFKDL.G	25 - 38	60.9
ALBU_PIG	Serum albumin	1779.9	1	R.DTYKSEIAHRFKDLG.E	25 - 39	67.1
ALBU_PIG	Serum albumin	2037	1	R.DTYKSEIAHRFKDLGEQ.Y	25 - 41	61.8
ALBU_PIG	Serum albumin	2532.23	1	R.DTYKSEIAHRFKDLGEQYFKG.L	25 - 45	96.8
ALBU_PIG	Serum albumin	2547.22	1	R.DTYKSEIAHRFKDLGEQYFKG.L	25 - 45	71.2	Deamidated: 17; Methyl: 20
ALBU_PIG	Serum albumin	2645.33	1	R.DTYKSEIAHRFKDLGEQYFKGL.V	25 - 46	56.9
ALBU_PIG	Serum albumin	2857.47	1	R.DTYKSEIAHRFKDLGEQYFKGLVL.I	25 - 48	86
ALBU_PIG	Serum albumin	2872.46	1	R.DTYKSEIAHRFKDLGEQYFKGLVL.I	25 - 48	59.9	Deamidated: 17; Methyl: 20
ALBU_PIG	Serum albumin	2883.5	1	R.DTYKSEIAHRFKDLGEQYFKGLVL.I	25 - 48	60.8	Delta:H(2)C(2): 4
ALBU_PIG	Serum albumin	3041.58	1	R.DTYKSEIAHRFKDLGEQYFKGLVLIA.F	25 - 50	102.9
ALBU_PIG	Serum albumin	3067.6	1	R.DTYKSEIAHRFKDLGEQYFKGLVLIA.F	25 - 50	56.7	Delta:H(2)C(2): 20
ALBU_PIG	Serum albumin	3188.66	1	R.DTYKSEIAHRFKDLGEQYFKGLVLIAF.S	25 - 51	74.4
ALBU_PIG	Serum albumin	2742.44	1	D.TYKSEIAHRFKDLGEQYFKGLVL.I	26 - 48	76.9
ALBU_PIG	Serum albumin	2641.42	1	T.YKSEIAHRFKDLGEQYFKGLVL.I	27 - 48	87.5
ALBU_PIG	Serum albumin	1381.73	1	K.DLGEQYFKGLVL.I	37 - 48	56.4
ALBU_PIG	Serum albumin	2883.43	1	L.IAFSQHLQQCPYEEHVKLVREVTE.F	49 - 72	73.5
ALBU_PIG	Serum albumin	1412.87	1	E.GPKFVIEIRGILA.-	595 - 607	64
HBA_PIG	Hemoglobin subunit alpha	2747.44	1	-.VLSAADKANVKAAWGKVGGQAGAHGAEAL.E	1 - 29	114.2
HBA_PIG	Hemoglobin subunit alpha	3850.94	1	L.VTLAAHHPDDFNPSVHASLDKFLANVSTVLTSKYR.-	107 - 141	139.8
HBA_PIG	Hemoglobin subunit alpha	3537.75	1	L.AAHHPDDFNPSVHASLDKFLANVSTVLTSKYR.-	110 - 141	134
VASP_CANLF	Vasodilator-stimulated phosphoprotein	1354.7	1	G.GPPPPPGPPPPPGPP.P	172 - 186	109.3
VASP_CANLF	Vasodilator-stimulated phosphoprotein	1394.69	1	G.PPPPPGPPPPPGPPP.P	173 - 187	64.3
TRFE_PIG	Serotransferrin	1964.06	1	L.VFEAGLAPYNLKPVVAEF.Y	66 - 83	87.2
TRFE_PIG	Serotransferrin	3699.84	1	L.VFEAGLAPYNLKPVVAEFYGQKDNPQTHYYAVA.V	66 - 98	71.4
RADI_BOVIN	Radixin	2943.51	1	T.KEELKTVMSAPPPPPPPPVIPPTENEH.D	460 - 486	63.5	Methyl: 1; Deamidated: 25
RRBP1_CANLF	Ribosome-binding protein 1	3464.84	1	N.QGKKSEGAPNQGKKVEGAQNQGKKVEGVQNQG.K	378 - 409	50.1	Acetyl: 3; Methyl: 4; Deamidated: 11; Methyl: 14; Deamidated: 19; Deamidated: 20; Acetyl: 23; Acetyl: 24

## Sheet: Page 3 (48 h)
Accession number	Protein	m/z	z	Peptide	Range	Score	Modification
PRP_PIG	Basic proline-rich protein	1904	1	P.APPGARPPPGPPPPGPPPPGP.A	73 - 93	101.8
PRP_PIG	Basic proline-rich protein	1832.96	1	A.PPGARPPPGPPPPGPPPPGP.A	74 - 93	116.2
PRP_PIG	Basic proline-rich protein	1735.91	1	P.PGARPPPGPPPPGPPPPGP.A	75 - 93	59.5
PRP_PIG	Basic proline-rich protein	1638.86	1	P.GARPPPGPPPPGPPPPGP.A	76 - 93	60.8
PRP_PIG	Basic proline-rich protein	1356.73	1	A.RPPPGPPPPGPPPP.G	78 - 91	82.5
PRP_PIG	Basic proline-rich protein	1510.8	1	A.RPPPGPPPPGPPPPGP.A	78 - 93	112.2
PRP_PIG	Basic proline-rich protein	1200.62	1	R.PPPGPPPPGPPPP.G	79 - 91	80.3
PRP_PIG	Basic proline-rich protein	1354.7	1	R.PPPGPPPPGPPPPGP.A	79 - 93	100.4
PRP_PIG	Basic proline-rich protein	1103.57	1	P.PPGPPPPGPPPP.G	80 - 91	58.2
PRP_PIG	Basic proline-rich protein	1920	1	P.APPGARPPPGPPPLGPPPPGP.A	241 - 261	55
PRP_PIG	Basic proline-rich protein	2167.07	1	P.APPGARPPPPPPPPADEPQQGP.A	409 - 430	58.3
PRP_PIG	Basic proline-rich protein	2096.03	1	A.PPGARPPPPPPPPADEPQQGP.A	410 - 430	71.4
PRP_PIG	Basic proline-rich protein	1901.93	1	P.GARPPPPPPPPADEPQQGP.A	412 - 430	63.7
PRP_PIG	Basic proline-rich protein	1652.87	1	P.APPGARPPPGPPPPPPGP.S	647 - 664	62.3
PRP_PIG	Basic proline-rich protein	1581.84	1	A.PPGARPPPGPPPPPPGP.S	648 - 664	72.8
PRP_PIG	Basic proline-rich protein	1387.73	1	P.GARPPPGPPPPPPGP.S	650 - 664	59.1
ALBU_PIG	Serum albumin	1366.68	1	R.DTYKSEIAHRF.K	25 - 35	69.4
ALBU_PIG	Serum albumin	1722.88	1	R.DTYKSEIAHRFKDL.G	25 - 38	60.6
ALBU_PIG	Serum albumin	2532.22	1	R.DTYKSEIAHRFKDLGEQYFKG.L	25 - 45	107.2
ALBU_PIG	Serum albumin	2857.48	1	R.DTYKSEIAHRFKDLGEQYFKGLVL.I	25 - 48	87.8
ALBU_PIG	Serum albumin	3041.59	1	R.DTYKSEIAHRFKDLGEQYFKGLVLIA.F	25 - 50	53
ALBU_PIG	Serum albumin	3909.99	1	R.DTYKSEIAHRFKDLGEQYFKGLVLIAFSQHLQQ.C	25 - 57	67.4
RYR1_PIG	Ryanodine receptor 1	2732.49	1	E.VPKPPPEPPKKTAPPPPPPKKEEGG.S	4,508 - 4,532	54.4	Acetyl: 3, 21; Ala->Pro: 11, 20
PSMD_BOVIN	26S proteasome non-ATPase regulatory subunit 8	845.535	1	G.LNLLFLL.S	131 - 137	61.7

## Sheet: Page 4 (120 h)
Accession number	Protein	m/z	z	Peptide	Range	Score	Modification
PRP_PIG	Basic proline-rich protein	1904.01	1	P.APPGARPPPGPPPPGPPPPGP.A	73 - 93	78.9
PRP_PIG	Basic proline-rich protein	1832.97	1	A.PPGARPPPGPPPPGPPPPGP.A	74 - 93	95.5
PRP_PIG	Basic proline-rich protein	1510.81	1	A.RPPPGPPPPGPPPPGP.A	78 - 93	76.2
PRP_PIG	Basic proline-rich protein	1200.63	1	R.PPPGPPPPGPPPP.G	79 - 91	57.1
PRP_PIG	Basic proline-rich protein	1354.71	1	R.PPPGPPPPGPPPPGP.A	79 - 93	92
PRP_PIG	Basic proline-rich protein	1652.88	1	P.APPGARPPPGPPPPPPGP.S	647 - 664	68.2
ALBU_PIG	Serum albumin	1366.67	1	R.DTYKSEIAHRF.K	25 - 35	70.4
ALBU_PIG	Serum albumin	1494.77	1	R.DTYKSEIAHRFK.D	25 - 36	73.5
ALBU_PIG	Serum albumin	1609.79	1	R.DTYKSEIAHRFKD.L	25 - 37	76.6
ALBU_PIG	Serum albumin	1722.89	1	R.DTYKSEIAHRFKDL.G	25 - 38	83.8
ALBU_PIG	Serum albumin	1779.91	1	R.DTYKSEIAHRFKDLG.E	25 - 39	66.8
ALBU_PIG	Serum albumin	2532.23	1	R.DTYKSEIAHRFKDLGEQYFKG.L	25 - 45	91.8
ALBU_PIG	Serum albumin	2857.49	1	R.DTYKSEIAHRFKDLGEQYFKGLVL.I	25 - 48	97.9
ALBU_PIG	Serum albumin	2883.54	1	R.DTYKSEIAHRFKDLGEQYFKGLVL.I	25 - 48	69.2	Delta:H(2)C(2): 4
ALBU_PIG	Serum albumin	3041.62	1	R.DTYKSEIAHRFKDLGEQYFKGLVLIA.F	25 - 50	69.4
ALBU_PIG	Serum albumin	3909.94	1	R.DTYKSEIAHRFKDLGEQYFKGLVLIAFSQHLQQ.C	25 - 57	75
ALBU_PIG	Serum albumin	2742.46	1	D.TYKSEIAHRFKDLGEQYFKGLVL.I	26 - 48	68
ALBU_PIG	Serum albumin	1412.87	1	E.GPKFVIEIRGILA.-	595 - 607	59
HBA_PIG	Hemoglobin subunit alpha	3850.95	1	L.VTLAAHHPDDFNPSVHASLDKFLANVSTVLTSKYR.-	107 - 141	124.7
VASP_BOVIN	Vasodilator-stimulated phosphoprotein	1200.63	1	P.PPGPPPPPGPPPP.P	176 - 188	59.2
